# Supplementary material for: Discovery of Potential Chemical Probe as Inhibitors of CXCL12 Using Ligand-Based Virtual Screening and Molecular Dynamic Simulation
Source: Molecules. 2020 Oct 20;25(20):4829. doi: 10.3390/molecules25204829 (PMC7594044; doi:10.3390/molecules25204829)
Supplement: Supplementary file 1 [file molecules-25-04829-s001.zip]

Archive with 1 entries (1 files):
- molecules-967518-supplementary.docx
